# Supplementary material for: Facile Fabrication of Hybrid Carbon Nanotube Sensors by Laser Direct Transfer
Source: Nanomaterials (Basel). 2021 Oct 3;11(10):2604. doi: 10.3390/nano11102604 (PMC8539917; doi:10.3390/nano11102604)
Supplement: Supplementary file 1 [file nanomaterials-11-02604-s001.zip]

Archive with 1 entries (1 files):
- nanomaterials-1399482-supplementary.pdf
